# Supplementary material for: Prediction Model of Coal Gas Permeability Based on Improved DBO Optimized BP Neural Network
Source: Sensors (Basel). 2024 Apr 30;24(9):2873. doi: 10.3390/s24092873 (PMC11086105; doi:10.3390/s24092873)
Supplement: Supplementary file 1 [file sensors-24-02873-s001.zip]

Archive with 1 entries (1 files):
- sensors-2936473-supplementary.pdf
